# Supplementary material for: Ventricular and Atrial Remodeling after Transcatheter Edge-to-Edge Repair: A Pilot Study
Source: J Pers Med. 2022 Nov 16;12(11):1916. doi: 10.3390/jpm12111916 (PMC9696184; doi:10.3390/jpm12111916)
Supplement: Supplementary file 1 [file jpm-12-01916-s001.zip]

Archive with 1 entries (1 files):
- jpm-1965710-supplementary.pdf
